# Supplementary material for: Integrating genomic epidemiology and deep mutational scanning data for prevalence forecasting of SARS-CoV-2 Omicron lineages
Source: PLoS One. 2025 Nov 3;20(11):e0335520. doi: 10.1371/journal.pone.0335520 (PMC12582474; doi:10.1371/journal.pone.0335520)
Supplement: S1 Table — (XLSX) [file pone.0335520.s022.xlsx]

## Sheet: Sheet1
Rank	RBD Mutation	Function	Source
1	G446V	Pseudoviruses carrying the G446V mutations display a decreasing trend in neutralization to vaccinated sera.	[1] Wang, Q., Ye, S. B., Zhou, Z. J., Song, A. L., Zhu, X., Peng, J. M., Liang, R. M., Yang, C. H., Yu, X. W., Huang, X., Yu, J., Qiu, Y., & Ge, X. Y., Key mutations in the spike protein of SARS-CoV-2 affecting neutralization resistance and viral internalization. Journal of medical virology, 95(1), e28407 (2023).
2	E484Q	Viruses harboring L452R and E484Q mutations have reduced susceptibility to monoclonal antibodies, including bamlanivimab, as well as convalescent plasma	[2] Verghese, M., Jiang, B., Iwai, N., Mar, M., Sahoo, M. K., Yamamoto, F., Mfuh, K. O., Miller, J., Wang, H., Zehnder, J., & Pinsky, B. A. A SARS-CoV-2 Variant with L452R and E484Q Neutralization Resistance Mutations. Journal of clinical microbiology, 59(7), e0074121 (2021).
4	N440K	the presence of an immune escape variant N440K in the Spike protein in both episodes of infection.	[3] Rani, P. R., Imran, M., Lakshmi, J. V., Jolly, B., Jain, A., Surekha, A., Senthivel, V., Chandrasekhar, P., Divakar, M. K., Srinivasulu, D., Bhoyar, R. C., Vanaja, P. R., Scaria, V., & Sivasubbu, S., Symptomatic reinfection of SARS-CoV-2 with spike protein variant N440K associated with immune escape. Journal of medical virology, 93(7), 4163–4165 (2021).
5	V483A	The V483A mutation was shown to resist bamlanivimab roughly 48-fold	[4] Lennerstrand, J., & Palanisamy, N., Global Prevalence of Adaptive and Prolonged Infections' Mutations in the Receptor-Binding Domain of the SARS-CoV-2 Spike Protein. Viruses, 13(10), 1974 (2021).
6	N460H	N460H alone abolished the weak C098 neutralization activity	[5] Muecksch, F., Weisblum, Y., Barnes, C. O., Schmidt, F., Schaefer-Babajew, D., Wang, Z., C Lorenzi, J. C., Flyak, A. I., DeLaitsch, A. T., Huey-Tubman, K. E., Hou, S., Schiffer, C. A., Gaebler, C., Da Silva, J., Poston, D., Finkin, S., Cho, A., Cipolla, M., Oliveira, T. Y., Millard, K. G., … Bieniasz, P. D., Affinity maturation of SARS-CoV-2 neutralizing antibodies confers potency, breadth, an…
7	N460Y	the rVSV/SARS-CoV-2 (N460Y) mutant was isolated that displayed nearly complete C098 resistance
8	L455S	enhances immune escape to convalescent serum, at the expense of reducing S-ACE2 affinity	[6] Yang, S., Yu, Y., Xu, Y., Jian, F., Song, W., Yisimayi, A., Wang, P., Wang, J., Liu, J., Yu, L., Niu, X., Wang, J., Wang, Y., Shao, F., Jin, R., Wang, Y., & Cao, Y., Fast evolution of SARS-CoV-2 BA.2.86 to JN.1 under heavy immune pressure. The Lancet. Infectious diseases, 24(2), e70–e72 (2024).
9	R346S	R346S further extends the already high neutralisation evasion potential of BA.4 and BA.5 sublineages	[7] Arora, P., Zhang, L., Nehlmeier, I., Kempf, A., Cossmann, A., Dopfer-Jablonka, A., Schulz, S. R., Jäck, H. M., Behrens, G. M. N., Pöhlmann, S., & Hoffmann, M., The effect of cilgavimab and neutralisation by vaccine-induced antibodies in emerging SARS-CoV-2 BA.4 and BA.5 sublineages. The Lancet. Infectious diseases, 22(12), 1665–1666 (2022).
10	F456L	epistatic shift caused by F456L enables the subsequent convergence of L455F through ACE2 binding enhancement and further immune evasion	[8] Jian, F., Feng, L., Yang, S., Yu, Y., Wang, L., Song, W., Yisimayi, A., Chen, X., Xu, Y., Wang, P., Yu, L., Wang, J., Liu, L., Niu, X., Wang, J., Xiao, T., An, R., Wang, Y., Gu, Q., Shao, F., … Cao, Y., Convergent evolution of SARS-CoV-2 XBB lineages on receptor-binding domain 455-456 synergistically enhances antibody evasion and ACE2 binding. PLoS pathogens, 19(12), e1011868 (2023).
