# Supplementary material for: Integrating genomic epidemiology and deep mutational scanning data for prevalence forecasting of SARS-CoV-2 Omicron lineages
Source: PLoS One. 2025 Nov 3;20(11):e0335520. doi: 10.1371/journal.pone.0335520 (PMC12582474; doi:10.1371/journal.pone.0335520)
Supplement: S2 Table — (XLSX) [file pone.0335520.s023.xlsx]

## Sheet: Sheet1
Category	Item	Setting / Value	Notes
Data & preprocessing	Time window, binning	2021-11-01 to 2023-12-25; 4-day bins	25 months total
	Mutation spectrum mapping	x_ij=N_ij/N_i , lineage i, mutation j	N_ij: No. of mutation j in lineage i;
			N_i: No. of lineage i
	functional spectrum mapping	x_ijk=N_ijk/N_i , lineage i, functional interval j, RBD site k	N_ijk: No. of site k in lineage i falling within interval j;
			N_i: No. of lineage i
	Regularity metric	〖STD〗_norm=SD(x_i/T×10000), x_i: no. of genomes submitted in month i, T=∑_(i=1)^25{x_i“	Used for surveillance analyses
Model architecture	MLP (affinity)	200→100 (ReLU, bias=True)→1	fc1.weight:[100,200], fc2.weight:[1,100]
	MLP (escape)	200→100 (ReLU, bias=True)→1	fc1.weight:[100,200], fc2.weight:[1,100]
	Integration	pyro.module	MLP trained jointly in Bayesian model
Controls / ablations	CMnoDMS	Remove functional spectra and MLP modules	Functional inputs excluded
	CMranDMS	Randomized DMS values	Generate random values between the maximum and minimum values of the actual range
	CMnoEpis	Replace MLP with linear layer	No epistasis considered
Bayesian model	Prior assumptions	αL ~ Normal(0, δ1), δ1 ~ LogNormal(0, 2),	Sampled by pyro.sample moule
		αPL ~ Normal(αL, δ2), δ2 ~ LogNormal(0, 2),
		βM ~ Laplace(0, δ3), δ3 ~ LogNormal(-4, 2),
		βA ~ Laplace(0, δ4), δ4 ~ LogNormal(-4, 2),
		βE ~ Laplace(0, δ5), δ5 ~ LogNormal(-4, 2),
		βPL ~ Normal(∑MβM XLM + ∑AβA XLA + ∑EβE XLE, δ6), δ6 ~ LogNormal(-4, 2)
	Likelihood	Prevalence YTPL ~ Multinomial(YTPL, softmax(αPL + βPL ×T))	softmax(xi) = exp(xi) / sumin(exp(xi)), xi =(αPL + βPL×T), i: given lineage L; n: no. of all lineages.
Inference & optimization	ELBO	Trace_ELBO(max_plate_nesting=3, ignore_jit_warnings=True)
	Optimization	Adam optimizer, lr=0.01	8000 steps
	Init & seeds	PyTorch defaults; seeds = [20211214]
Posterior summary	Bayesian params	1000 posterior draws → posterior mean
	MLP weights	Final trained parameters	Saved at end of training
Software & Hardware	Versions	PyTorch 1.13, Pyro 1.8.5, CUDA 11.6
